# Supplementary material for: In vivo Hypoxia and a Fungal Alcohol Dehydrogenase Influence the Pathogenesis of Invasive Pulmonary Aspergillosis
Source: PLoS Pathog. 2011 Jul 21;7(7):e1002145. doi: 10.1371/journal.ppat.1002145 (PMC3141044; doi:10.1371/journal.ppat.1002145)
Supplement: Table S1 — Nucleotide sequences of primers used for deletion and complementation strain constructions as well as real-time PCR. (XLS) [file ppat.1002145.s006.xls]

## Sheet: Sheet1
	name	sequence
	pdcA_RT_fw	TCACTTTGCAGGAGATCAGCACCA
	pdcA_RT_rev	TCATTGTAGCTCGCATCCCATCCA
	pdcB_RT_fw	TGGCCCAAGCCTTTAATTCCACTG
	pdcB_RT_rev	ATTCAATTAGGGTTGGTCCGCTGC
	pdcC_RT_fw	ATTGCGCGAAACGAGTACCACAAC
	pdcC_RT_rev	TGACGTCGAGTTTGTGGTGGATGA
	alcA_RT_fw	TGATTTCTTCGCTCGCGGACTGAT
	alcA_RT_rev	TCATTCGGGCATCTCAAGGACGTA
	alcB_RT_fw	TCCGGGAATTATGGTCGCTAAGCA
	alcB_RT_rev	ATTTCTCAGTGCGGAAGTGAGCCT
	alcC_RT_fw	AGCAAGCTACGGATTATGTCCGCT
	alcC_RT_refv	TGGTGATCATCTTGACGACGGTGT
	beta-tubulin_RT_fw (housekeeping gene)	ATAATGTTCAGACCGCCCTCTGCT
	beta-tubulin_RT_rev (housekeeping gene)	GACGGATGTGGAATTGCCCACAAA
	tefA_RT_fw (house keeping gene)	GTGACTCCAAGAACGATCCC
	tefA_RT_rev (house keeping gene)	AGAACTTGCAAGCAATGTGG
	gpdA_RT_fw (housekeeping gene)	TCGTACTGCTGCCCAGAACATCAT
	gpdA_RT_rev (housekeeping gene)	TGCCGTTGAGAGAAGGAATGACCT
	pdcA_KO_left flank_fw	CTGCGGCCGCGGACCCATCGACATCTCTTCTT
	pdcA_KO_left flank_rev	GTGGATCCATCTCCCTGGGTTACAGTGTTC
	pdcA_KO_right flank_fw	CCGAATTCGCAATATGTCTCCAATCACCCG
	pdcA_KO_right flank_rev	AACTCGAGCGGAAGGTAGATGACAAGGGAA
	pdcA_KO_check_left_fw	TACACAGCATCATCTATCGGGC
	pdcA_KO_check_left_rev	TAGGGTACCTGTCCGCGCGGGG
	pdcA_KO_check_right_fw	TGGCGACCACACCCGTCCTGTG
	pdcA_KO_check_right_rev	TTTCCTCGATAGCAGGTAGAGC
	pdcA_recon_fw	CTGGTACCATGAGTACAAAGCCGTGTCGGT
	pdcA_recon_rev	TACTCGAGTTTGTTTCTCCGTCGCGCAT
	pdcA_recon_check_fw	AGTGCGGCGTAACTGATTCAAAGC
	pdcA_recon_check_rev	TGGGCTGCGTGAAGATACTTGAGA
	alcC_KO_left flank_fw	GCTCTAGATGATGGTGGTGCTGGATGATGT
	alcC_KO_left flank_rev	GCACTAGTATTTCCAGCGTGGAGACTGCTT
	alcC_KO_right flank_fw	GCGAATTCTGGTGATTGACGTGCCGAATGT
	alcC_KO_right flank_rev	TAGTCGACATGGCGCAGGTAAGCTTGTTGT
	alcC_KO_check_left_fw	TCAAGGCCACGGCCATAACTTCTA
	alcC_KO_check_left_rev	TAGGGTACCTGTCCGCGCGGGG
	alcC_KO_check_right_fw	TGGCGACCACACCCGTCCTGTG
	alcC_KO_check_right_rev	AGCAGCTGTGATGGATACCAACCT
	alcC_recon_fw	CTACTAGTAGCAGCTGTGATGGATACCAACCT
	alcC_recon_rev	TTGCGGCCGCACGACGGAGATTGCATCGTCAGAT
	alcC_recon_check_fw	AATCCCATCGCTTTGGCGTATTGC
	alcC_recon_check_rev	ACCCGGTCCTGATGACATTCTTGT
	recon_construct_amplification_fw	ATCCTTGAAGCTGTCCCTGATGGT
	recon_construct_amplification_rev	TCCGGCTCGTATGTTGTGTGGAAT
